# Supplementary material for: Scater: pre-processing, quality control, normalization and visualization of single-cell RNA-seq data in R
Source: Bioinformatics. 2017 Jan 14;33(8):1179–86. doi: 10.1093/bioinformatics/btw777 (PMC5408845; doi:10.1093/bioinformatics/btw777)
Supplement: Supplementary Data [file btw777_supp.zip]

Archive with 2 entries (2 files):
- case_study.html
- supplement_figs.pdf
